# Supplementary material for: Polo-like Kinase 1 Predicts Lymph Node Metastasis in Middle Eastern Colorectal Cancer Patients; Its Inhibition Reverses 5-Fu Resistance in Colorectal Cancer Cells
Source: Cells. 2024 Oct 14;13(20):1700. doi: 10.3390/cells13201700 (PMC11506015; doi:10.3390/cells13201700)
Supplement: Supplementary file 1 [file cells-13-01700-s001.zip]

Archive with 1 entries (1 files):
- cells-3215824-supplementary.pdf
